# Supplementary material for: Endolysins of bacteriophage vB_Sal-S-S10 can naturally lyse Salmonella enteritidis
Source: BMC Vet Res. 2022 Nov 21;18:410. doi: 10.1186/s12917-022-03514-y (PMC9677904; doi:10.1186/s12917-022-03514-y)
Supplement: Supplementary file 10 — Additional file 10. [file 12917_2022_3514_MOESM10_ESM.xlsx]

## Sheet: Genome annotation
>Feature lcl|vB_SalS-S10
43131..43324	1..1837	CDS			1
			product	tailspike protein
2138	1956	CDS			2
			product	hypothetical protein SP101_00150
4600	2135	CDS			3
			product	putative intein containing helicase precursor
4793	4602	CDS			4
			product	hypothetical protein
5112	4825	CDS			5
			product	putative restriction endonuclease
8297	5199	CDS			6
			product	intein-containing DNA polymerase precursor
8981	8355	CDS			7
			product	hypothetical protein
9244	9071	CDS			8
			product	hypothetical protein
10482	9241	CDS			9
			product	hypothetical protein SP101_00190
11036	10524	CDS			10
			product	hypothetical protein
11170	11388	CDS			11
			product	hypothetical protein
13589	11403	CDS			12
			product	putative phage replicative helicase-primase
13879	13646	CDS			13
			product	hypothetical protein
14061	13876	CDS			14
			product	hypothetical protein
14640	14843	CDS			15
			product	hypothetical protein
14859	15134	CDS			16
			product	hypothetical protein
15474	15638	CDS			17
			product	hypothetical protein
15808	16305	CDS			18
			product	hypothetical protein BPS11Q3_26
16302	16505	CDS			19
			product	hypothetical protein
16508	16873	CDS			20
			product	hypothetical protein
16879	17313	CDS			21
			product	hypothetical protein
17348	17674	CDS			22
			product	hypothetical protein BPS11Q3_22
17676	17966	CDS			23
			product	hypothetical protein
17944	18432	CDS			24
			product	lysin
18616	18801	CDS			25
			product	hypothetical protein
18798	18956	CDS			26
			product	hypothetical protein
18953	19108	CDS			27
			product	hypothetical protein
19105	19290	CDS			28
			product	hypothetical protein
19283	19513	CDS			29
			product	hypothetical protein BPS11Q3_16
19510	19659	CDS			30
			product	hypothetical protein BPS11Q3_15
19656	19880	CDS			31
			product	hypothetical protein
19880	20182	CDS			32
			product	hypothetical protein
20179	20361	CDS			33
			product	hypothetical protein
20582	21088	CDS			34
			product	putative phage terminase, small subunit
21078	22349	CDS			35
			product	terminase large subunit
22362	23840	CDS			36
			product	portal protein
24548	23871	CDS			37
			product	hypothetical protein
24657	25730	CDS			38
			product	head morphogenesis protein
25733	26191	CDS			39
			product	putative head decoration protein
26509	26892	CDS			40
			product	hypothetical protein
27089	27790	CDS			41
			product	putative scaffold protein
27794	28843	CDS			42
			product	putative coat protein
28904	29188	CDS			43
			product	head protein
29200	29550	CDS			44
			product	hypothetical protein
29587	29781	CDS			45
			product	hypothetical protein
29924	30430	CDS			46
			product	hypothetical protein SP101_00060
30433	31038	CDS			47
			product	hypothetical protein
31038	31397	CDS			48
			product	tail protein
31394	31789	CDS			49
			product	tail protein
31789	32208	CDS			50
			product	hypothetical protein
32208	33377	CDS			51
			product	putative tail protein
34082	33411	CDS			52
			product	putative DNA-binding protein
34426	34196	CDS			53
			product	hypothetical protein BPS11Q3_55
35650	34496	CDS			54
			product	hypothetical protein
35892	35713	CDS			55
			product	hypothetical protein
36062	36478	CDS			56
			product	hypothetical protein
36484	36843	CDS			57
			product	hypothetical protein
36836	39169	CDS			58
			product	tape measure protein
39171	39671	CDS			59
			product	hypothetical protein
39668	40183	CDS			60
			product	hypothetical protein BPS11Q3_48
40180	40545	CDS			61
			product	hypothetical protein
40608	43094	CDS			62
			product	hypothetical protein

## Sheet: pH
		Time
		1h			2h			3h
	repeat	1	2	3	1	2	3	1	2	3
	pH
	3	644000	644000	632000	12880	12880	11660	36.8	46	40
	4	3000000	2024000	3000000	7452000	5704000	7000000	340400	400000	356000
	5	4000000	2760000	4000000	23000000	3312000	3000000	20000000	2000000	2240000
	6	30000000000	27000000000	30000000000	22000000000	22600000000	20000000000	20000000000	20000000000	22000000000
	7	30000000000	44000000000	40000000000	21400000000	22800000000	20000000000	20000000000	20000000000	22000000000
	8	40000000000	41000000000	40000000000	22000000000	21200000000	20000000000	10000000000	10000000000	12000000000
	9	20000000000	38000000000	30000000000	9500000000	14500000000	2000000000	30000000000	20000000000	24000000000
	10	30000000000	26000000000	30000000000	23200000000	20000000000	20000000000	20000000000	30000000000	24000000000
	11	2000000000	1600000000	2000000000	1760000000	2110000000	2000000000	1000000000	1000000000	1200000000
	12	1000000000	1300000000	1000000000	101000000	120000000	100000000	10000000	10000000	11000000
	13	0	0	0	0	0	0	0	0	0
		Unit:Titer( pfu·mL-1)

## Sheet: Temperature
		Temperature
			30℃			40℃			50℃			60 ℃			70℃
		repeat	1	2	3	1	2	3	1	2	3	1	2	3	1	2	3
		Time
		0min	100000000000	100000000000	100000000000	100000000000	100000000000	100000000000	100000000000	100000000000	100000000000	100000000000	100000000000	100000000000	100000000000	100000000000	100000000000
		20min	6600000000	6000000000	6300000000	6240000000	5600000000	5800000000	7000000000	7040000000	7000000000	7200000000	6520000000	6800000000	85000000	85600000	85200000
		40min	5200000000	4880000000	5000000000	4960000000	4640000000	4800000000	6960000000	6680000000	6800000000	6000000000	6640000000	6340000000	75200000	65600000	69000000
		60min	4000000000	4400000000	4200000000	3200000000	4800000000	4460000000	6680000000	7520000000	7000000000	3940000000	3600000000	3800000000	1800000	1960000	1880000
			Unit:Titer( pfu·mL-1)

## Sheet: UV
	repeat	1	2	3
	Time
	0min	20000000000	20000000000	10000000000
	10min	200000000	200000000	100000000
	20min	800000	1000000	800000
	30min	600000	600000	400000
	40min	60000	80000	60000
	50min	0	0	0
	60min	0	0	0
		Unit:Titer( pfu·mL-1)

## Sheet: One-step growth curve
	repeat	1	2	3
	Time
	0min	2000	1000	1400
	5min	2600	1400	2000
	10min	3000	3200	3000
	15min	6000	4000	4000
	20min	58000	72000	64000
	25min	420000	320000	360000
	30min	2400000	2580000	2500000
	35min	5440000	5280000	5360000
	40min	6000000	6000000	5000000
		Unit:Titer( pfu·mL-1)

## Sheet: Figure  6 A
	Time	16 h
	repeat	1	2	3
	lysin1	540000000	504000000	594000000
	lysin1+IPTG	404000000	234000000	250000000
	holin	214000000	180000000	206000000
	holin+IPTG	1488000	1920000	1704000
	lysin2	720000000	800000000	540000000
	lysin2+IPTG	360000000	300000000	330000000
		Unit:Titer( cfu·mL-1)

## Sheet: Figure  6 B
	Time	0.5h			2h
	repeat	1	2	3	1	2	3
	lysin1	4000000000	4250000000	4125000000	17300000000	14900000000	15600000000
	lysin1+lysin2	6500000000	8500000000	7125000000	14000000000	13375000000	14400000000
	holin+lysin2	7500000000	8500000000	7875000000	15500000000	13500000000	14600000000
	lysin1+holin+lysin2	4630000000	6375000000	5625000000	17600000000	17500000000	16900000000
	lysin2	12000000000	11750000000	11750000000	22000000000	20500000000	20600000000
	lysin1+holin	1630000000	3000000000	2375000000	14500000000	14250000000	13800000000
	TF	21625000000	41300000000	33750000000	56500000000	29600000000	48600000000
		Unit:Titer( cfu·mL-1)

## Sheet: Figure  6 C
		0.5h+EDTA			2h+EDTA
	repeat	1	2	3	1	2	3
	lysin1	2500000000	2875000000	3125000000	9250000000	10625000000	10250000000
	lysin2	11375000000	7875000000	10625000000	6750000000	5750000000	6500000000
	lysin1+lysin2	8875000000	6125000000	7625000000	4250000000	5500000000	4875000000
	holin+lysin2	4125000000	4875000000	4375000000	3625000000	2875000000	3125000000
	lysin1+holin	2375000000	1875000000	1250000000	2250000000	4375000000	3500000000
	lysin1+holin+lysin2	6375000000	5000000000	5375000000	4875000000	5875000000	5375000000
	TF	23250000000	44375000000	35000000000	16375000000	31375000000	24500000000
		Unit:Titer( cfu·mL-1)

## Sheet: Figure  6 D
		0.5h			2h
	repeat	1	2	3	1	2	3
	lysin1	26400000000	19400000000	23000000000	3660000000000	6080000000000	5870000000000
	lysin2	38000000000	21000000000	29000000000	5660000000000	4180000000000	5020000000000
	lysin1+lysin2	29000000000	25400000000	27000000000	4460000000000	5000000000000	4930000000000
	holin+lysin2	13400000000	39400000000	29400000000	3660000000000	5280000000000	4800000000000
	lysin1+holin	26400000000	19400000000	24900000000	4000000000000	5800000000000	5500000000000
	lysin1+holin+lysin2	21000000000	27400000000	26200000000	5460000000000	4680000000000	5470000000000
	TF	39000000000	26400000000	34700000000	4660000000000	7680000000000	6970000000000
		Unit:Titer( cfu·mL-1)

## Sheet: Susceptibility results
Strain name	Susceptibility results(mm)
	AMP	DO	FFC	ENR	CIP	CIN	NEO	C
S. enteritidis 1	10	11	19	37	23	23	16	16
S. enteritidis 2	12	11	17	26	26	15	11	15
S. enteritidis 3	13	12	15	26	26	23	8	16
S. enteritidis 4	8	10	15	41	19	11	12	21
S. enteritidis 5	12	9	33	31	18	22	12	20
S. enteritidis 6	13	12	34	26	18	18	8	23
S. enteritidis 7	13	11	34	31	13	18	14	17
S. enteritidis 8	9	11	27	27	8	18	12	20
S. enteritidis 9	9	8	29	27	11	16	19	23
S. enteritidis 10	12	9	19	44	9	18	18	21
S. enteritidis 11	12	9	15	27	10	24	22	11
S. enteritidis 12	10	10	21	37	11	24	28	9
S. enteritidis 13	11	14	21	26	26	18	28	12
S. enteritidis 14	9	15	18	31	14	18	26	23
S. enteritidis 15	10	15	29	27	9	17	27	20
S. enteritidis 16	12	12	17	28	12	16	11	11
S. enteritidis 17	13	11	15	36	14	20	16	17
S. enteritidis 18	10	10	19	29	10	19	11	21
S. enteritidis 19	11	9	15	33	24	24	12	23
S. enteritidis 20	11	8	23	46	27	18	8	18
S. enteritidis 21	12	8	26	26	17	17	12	12
S. enteritidis 22	12	11	20	31	16	18	9	12
S. enteritidis 23	10	15	19	25	27	15	20	8
S. enteritidis 24	8	12	18	37	10	16	22	12
S. enteritidis 25	11	12	20	39	22	11	21	23
S. enteritidis 26	10	8	19	41	14	9	20	19
S. enteritidis 27	12	11	17	43	14	16	21	20
S. enteritidis 28	13	8	21	25	18	17	21	20
S. enteritidis 29	8	9	21	29	17	16	22	18
S. enteritidis 30	9	9	32	26	20	18	26	12
S. enteritidis 31	11	12	21	29	26	16	27	10
S. enteritidis 32	9	11	19	26	25	24	25	11
S. enteritidis 33	8	9	18	25	14	20	21	9
S. enteritidis 34	8	12	19	35	14	24	19	22
S. enteritidis 35	10	10	19	25	11	22	21	21
S. enteritidis 36	11	11	21	43	14	16	22	18
S. enteritidis 37	12	11	21	46	14	18	19	10
S. enteritidis 38	11	8	27	33	24	18	19	9
S. enteritidis 39	12	15	21	31	25	16	14	11
S. enteritidis 40	11	14	21	25	24	18	13	21
S. enteritidis 41	12	8	15	25	11	18	8	22
S. enteritidis 42	11	11	18	30	11	18	8	21
S. enteritidis 43	13	8	16	35	13	16	11	17
S. enteritidis 44	13	11	19	44	19	18	14	16
S. enteritidis 45	13	10	33	28	20	17	18	19
S. enteritidis 46	8	12	17	25	19	15	18	21
S. enteritidis 47	11	13	19	30	27	23	22	20
S. enteritidis 48	9	10	21	30	26	20	18	22
S. enteritidis 49	8	9	18	27	22	20	18	20
S. enteritidis 50	8	9	18	33	12	24	18	12
S. enteritidis 51	13	9	17	45	10	19	18	10
S. enteritidis 52	9	9	15	46	11	13	20	11
S. enteritidis 53	10	10	23	41	13	12	26	14
S. enteritidis 54	10	9	19	36	13	17	25	19
S. enteritidis 55	10	9	18	39	10	15	28	23
S. enteritidis 56	12	12	21	36	8	15	25	12
S. enteritidis 57	12	11	17	27	9	15	28	10
S. enteritidis 58	13	9	17	30	25	22	16	18
S. enteritidis 59	10	10	16	29	24	15	10	23
S. enteritidis 60	12	10	18	25	18	18	9	23
S. enteritidis 61	10	11	16	25	19	24	11	18
S. enteritidis 62	9	13	21	27	19	15	13	13
S. enteritidis 63	8	15	20	30	25	16	21	18
S. enteritidis 64	12	9	15	28	27	17	22	14
S. enteritidis 65	13	12	18	28	14	16	19	12
S. enteritidis 66	12	9	34	39	13	17	18	9
S. enteritidis 67	13	8	19	45	15	23	21	23
S. enteritidis 68	11	8	17	33	11	22	21	19
S. enteritidis 69	9	8	16	25	15	14	28	10
S. enteritidis 70	12	11	20	26	11	20	26	12
S. enteritidis 71	9	15	19	45	9	17	22	13
S. enteritidis 72	11	10	18	30	15	16	22	13

[truncated: 1 more sheets: Figure S3]
